# Supplementary material for: Adverse events related to neuromuscular blocking agents: a disproportionality analysis of the FDA adverse event reporting system
Source: Front Pharmacol. 2024 Jul 24;15:1403988. doi: 10.3389/fphar.2024.1403988 (PMC11303309; doi:10.3389/fphar.2024.1403988)
Supplement: Supplementary file 1 [file Table1.xlsx]

## Sheet: Sheet1
SUPPLEMENTARY TABLE S1 The PTs that simultaneously satisfied the two methods of disproportionality analysis.
Atracurium
SOC	PT	N	ROR (95% CI)	IC (IC-2SD)
Immune system disorders	Anaphylactic Reaction	81	59.82 (47.85-74.80)	5.83 (4.75)
Vascular disorders	Hypotension	72	13.32 (10.52-16.86)	3.68 (3.12)
Immune system disorders	Anaphylactic Shock	66	101.31 (79.18-129.62)	6.60 (4.96)
Respiratory, thoracic and mediastinal disorders	Bronchospasm	62	156.93 (121.70-202.35)	7.23 (5.11)
Injury, poisoning and procedural complications	Wrong Drug Administered*	32	107.81 (75.94-153.06)	6.72 (4.15)
Cardiac disorders	Tachycardia	31	12.66 (8.87-18.06)	3.64 (2.68)
Vascular disorders	Circulatory Collapse*	30	60.63 (42.24-87.02)	5.89 (3.84)
Cardiac disorders	Bradycardia	27	17.71 (12.11-25.91)	4.12 (2.91)
Cardiac disorders	Cardiac Arrest	25	10.54 (7.10-15.65)	3.38 (2.36)
Investigations	Oxygen Saturation Decreased	25	17.56 (11.83-26.07)	4.11 (2.84)
Respiratory, thoracic and mediastinal disorders	Respiratory Arrest	23	27.32 (18.10-41.24)	4.75 (3.10)
Skin and subcutaneous tissue disorders	Rash	22	1.91 (1.26-2.92)	0.93 (0.27)
Vascular disorders	Shock*	20	32.67 (21.02-50.79)	5.01 (3.06)
Metabolism and nutrition disorders	Hyperglycaemia*	19	18.50 (11.77-29.09)	4.19 (2.64)
Respiratory, thoracic and mediastinal disorders	Respiratory Failure	18	8.71 (5.47-13.86)	3.11 (1.96)
Injury, poisoning and procedural complications	Medication Error*	18	11.63 (7.31-18.50)	3.52 (2.22)
Renal and urinary disorders	Acute Kidney Injury*	16	4.00 (2.45-6.55)	1.99 (1.05)
Vascular disorders	Cyanosis*	16	35.59 (21.74-58.24)	5.14 (2.84)
Cardiac disorders	Bradycardia Neonatal	14	387.15 (228.02-657.35)	8.57 (3.10)
Respiratory, thoracic and mediastinal disorders	Hypoventilation	14	143.87 (84.92-243.76)	7.15 (3.02)
Investigations	Blood Creatine Phosphokinase Increased*	13	14.96 (8.67-25.82)	3.89 (2.12)
Respiratory, thoracic and mediastinal disorders	Respiratory Distress	13	16.60 (9.62-28.65)	4.04 (2.19)
Nervous system disorders	Paralysis Flaccid	13	1882.35 (1072.42-3303.97)	10.78 (3.00)
Investigations	Blood Pressure Decreased	12	6.49 (3.68-11.45)	2.69 (1.38)
Pregnancy, puerperium and perinatal conditions	Neonatal Disorder*	12	237.48 (134.29-419.95)	7.87 (2.82)
Respiratory, thoracic and mediastinal disorders	Cyanosis Neonatal*	12	641.42 (361.34-1138.59)	9.28 (2.86)
Respiratory, thoracic and mediastinal disorders	Apnoea	10	43.50 (23.35-81.04)	5.43 (2.29)
Skin and subcutaneous tissue disorders	Urticaria	10	2.26 (1.21-4.20)	1.17 (0.14)
Respiratory, thoracic and mediastinal disorders	Neonatal Respiratory Failure	10	684.31 (364.92-1283.23)	9.38 (2.55)
General disorders and administration site conditions	Developmental Delay*	10	39.61 (21.27-73.79)	5.30 (2.26)
Nervous system disorders	Paralysis	9	22.06 (11.46-42.49)	4.46 (1.91)
Cardiac disorders	Ventricular Fibrillation*	9	28.14 (14.61-54.19)	4.81 (2.00)
Respiratory, thoracic and mediastinal disorders	Infantile Apnoeic Attack	9	1134.12 (581.83-2210.64)	10.09 (2.38)
Skin and subcutaneous tissue disorders	Generalised Erythema	9	46.68 (24.23-89.92)	5.53 (2.15)
Psychiatric disorders	Agitation*	8	3.71 (1.85-7.43)	1.89 (0.54)
Respiratory, thoracic and mediastinal disorders	Aspiration*	8	27.48 (13.72-55.07)	4.77 (1.83)
Cardiac disorders	Supraventricular Tachycardia	8	29.04 (14.50-58.19)	4.85 (1.85)
Cardiac disorders	Pulseless Electrical Activity*	8	71.63 (35.74-143.60)	6.15 (2.05)
Psychiatric disorders	Completed Suicide*	8	3.24 (1.62-6.49)	1.69 (0.41)
Respiratory, thoracic and mediastinal disorders	Wheezing	8	5.43 (2.71-10.88)	2.44 (0.90)
Metabolism and nutrition disorders	Metabolic Acidosis*	7	8.19 (3.90-17.21)	3.03 (1.08)
Respiratory, thoracic and mediastinal disorders	Pulmonary Oedema*	7	5.50 (2.62-11.55)	2.45 (0.79)
Nervous system disorders	Coma*	7	5.18 (2.47-10.89)	2.37 (0.74)
Cardiac disorders	Cardio-Respiratory Arrest*	7	5.60 (2.67-11.77)	2.48 (0.80)
Respiratory, thoracic and mediastinal disorders	Neonatal Respiratory Arrest	7	1784.89 (831.14-3833.11)	10.71 (1.94)
Injury, poisoning and procedural complications	Recurrence Of Neuromuscular Blockade	7	1630.30 (760.58-3494.54)	10.59 (1.94)
Cardiac disorders	Stress Cardiomyopathy*	7	48.30 (22.98-101.54)	5.59 (1.78)
Injury, poisoning and procedural complications	Accidental Exposure*	7	49.76 (23.67-104.59)	5.63 (1.79)
Injury, poisoning and procedural complications	Incorrect Route Of Drug Administration*	7	5.79 (2.76-12.16)	2.53 (0.83)
Injury, poisoning and procedural complications	Drug Administration Error*	7	6.73 (3.20-14.14)	2.75 (0.95)
Respiratory, thoracic and mediastinal disorders	Hypoxia	6	6.33 (2.84-14.11)	2.66 (0.75)
Investigations	Skin Test Positive	6	219.78 (98.31-491.36)	7.76 (1.67)
Skin and subcutaneous tissue disorders	Rash Maculo-Papular	6	10.07 (4.52-22.46)	3.33 (1.04)
Immune system disorders	Type I Hypersensitivity	6	71.26 (31.94-158.99)	6.15 (1.60)
Skin and subcutaneous tissue disorders	Rash Erythematous	6	5.19 (2.33-11.58)	2.37 (0.60)
Skin and subcutaneous tissue disorders	Angioedema*	5	4.10 (1.70-9.86)	2.03 (0.25)
Nervous system disorders	Anticholinergic Syndrome*	5	125.50 (52.07-302.47)	6.96 (1.35)
Injury, poisoning and procedural complications	Product Administration Error*	5	10.89 (4.52-26.19)	3.44 (0.86)
Metabolism and nutrition disorders	Lactic Acidosis*	5	6.11 (2.54-14.70)	2.61 (0.54)
Respiratory, thoracic and mediastinal disorders	Laryngospasm	5	63.39 (26.33-152.65)	5.98 (1.29)
Injury, poisoning and procedural complications	Procedural Hypotension	5	188.17 (78.00-453.94)	7.54 (1.36)
Nervous system disorders	Unresponsive To Stimuli	5	6.97 (2.90-16.78)	2.80 (0.62)
Injury, poisoning and procedural complications	Wrong Product Administered*	5	32.29 (13.42-77.72)	5.01 (1.20)
Musculoskeletal and connective tissue disorders	Muscle Rigidity*	5	15.05 (6.25-36.21)	3.91 (0.99)
Musculoskeletal and connective tissue disorders	Hypotonia Neonatal*	5	107.58 (44.65-259.22)	6.74 (1.34)
Respiratory, thoracic and mediastinal disorders	Neonatal Respiratory Acidosis*	5	1163.12 (475.31-2846.25)	10.12 (1.37)
General disorders and administration site conditions	Drug Effect Delayed	5	32.56 (13.53-78.36)	5.02 (1.20)
Immune system disorders	Anaphylactoid Reaction	4	34.05 (12.76-90.89)	5.08 (0.87)
Cardiac disorders	Nodal Arrhythmia*	4	151.03 (56.47-403.87)	7.23 (0.99)
Renal and urinary disorders	Oliguria*	4	22.32 (8.37-59.57)	4.48 (0.79)
Renal and urinary disorders	Renal Tubular Necrosis*	4	14.65 (5.49-39.09)	3.87 (0.68)
Cardiac disorders	Tricuspid Valve Incompetence*	4	18.57 (6.96-49.55)	4.21 (0.75)
Investigations	Pulse Absent*	4	28.14 (10.55-75.11)	4.81 (0.84)
Immune system disorders	Anaphylactoid Shock	4	277.89 (103.70-744.69)	8.10 (1.00)
Vascular disorders	Haemodynamic Instability*	4	20.30 (7.61-54.17)	4.34 (0.77)
Surgical and medical procedures	Neuromuscular Blocking Therapy	4	7873.60 (2610.49-23747.92)	12.60 (0.88)
Injury, poisoning and procedural complications	Product Label Confusion*	4	28.82 (10.80-76.93)	4.84 (0.84)
General disorders and administration site conditions	Multiple Organ Dysfunction Syndrome*	4	6.09 (2.28-16.24)	2.60 (0.30)
Investigations	Nuclear Magnetic Resonance Imaging Brain Abnormal*	4	80.01 (29.96-213.72)	6.31 (0.96)
Injury, poisoning and procedural complications	Anaesthetic Complication	3	39.45 (12.70-122.53)	5.30 (0.45)
Investigations	Blood Pressure Immeasurable*	3	66.76 (21.48-207.47)	6.06 (0.49)
Investigations	Carbon Dioxide Decreased*	3	98.47 (31.67-306.20)	6.61 (0.51)
Skin and subcutaneous tissue disorders	Dermatitis Allergic	3	9.38 (3.02-29.13)	3.23 (0.15)
Investigations	Electrocardiogram Qrs Complex Prolonged*	3	22.42 (7.22-69.62)	4.48 (0.37)
Eye disorders	Eyelid Oedema*	3	8.31 (2.68-25.80)	3.05 (0.11)
Surgical and medical procedures	Resuscitation	3	61.39 (19.76-190.76)	5.93 (0.48)
Metabolism and nutrition disorders	Acidosis*	3	13.66 (4.40-42.41)	3.77 (0.27)
Metabolism and nutrition disorders	Late Metabolic Acidosis Of Newborn*	3	4215.52 (1256.21-14146.19)	11.85 (0.44)
Musculoskeletal and connective tissue disorders	Myopathy*	3	12.43 (4.00-38.59)	3.63 (0.24)
Vascular disorders	Shock Haemorrhagic*	3	13.79 (4.44-42.80)	3.78 (0.27)
Respiratory, thoracic and mediastinal disorders	Hypercapnia*	3	36.55 (11.77-113.52)	5.19 (0.44)
Respiratory, thoracic and mediastinal disorders	Respiratory Acidosis*	3	28.23 (9.09-87.66)	4.82 (0.41)
Cardiac disorders	Cardio-Respiratory Arrest Neonatal*	3	1229.53 (387.02-3906.13)	10.20 (0.51)
Investigations	Electrocardiogram St Segment Depression*	3	44.91 (14.46-139.52)	5.48 (0.46)
Skin and subcutaneous tissue disorders	Acute Generalised Exanthematous Pustulosis*	3	13.87 (4.47-43.07)	3.79 (0.27)
Injury, poisoning and procedural complications	Product Packaging Confusion*	3	44.73 (14.40-138.95)	5.48 (0.46)
Respiratory, thoracic and mediastinal disorders	Hypocapnia*	3	250.07 (80.19-779.87)	7.95 (0.53)
General disorders and administration site conditions	Hyperthermia Malignant*	3	72.44 (23.31-225.15)	6.17 (0.49)
Investigations	Allergy Test Positive	3	316.16 (101.25-987.23)	8.29 (0.53)
Injury, poisoning and procedural complications	Drug Toxicity*	3	6.42 (2.07-19.93)	2.68 (0.00)
Cardiac disorders	Electromechanical Dissociation*	3	106.91 (34.38-332.51)	6.73 (0.51)
Cisatracurium
SOC	PT	N	ROR (95% CI)	IC (IC-2SD)
Immune system disorders	Anaphylactic Shock	68	183.24 (143.19-234.48)	7.41 (5.26)
General disorders and administration site conditions	Drug Ineffective*	61	2.96 (2.29-3.84)	1.51 (1.09)
Vascular disorders	Hypotension	32	9.96 (7.01-14.17)	3.27 (2.43)
General disorders and administration site conditions	Hyperthermia Malignant*	23	981.90 (646.89-1490.41)	9.88 (3.95)
Cardiac disorders	Cardiac Arrest*	22	15.91 (10.42-24.27)	3.96 (2.64)
Immune system disorders	Anaphylactic Reaction	19	23.15 (14.70-36.46)	4.51 (2.79)
Metabolism and nutrition disorders	Feeding Intolerance*	19	3194.16 (2000.96-5098.90)	11.53 (3.64)
Respiratory, thoracic and mediastinal disorders	Bronchospasm	16	67.24 (41.02-110.23)	6.05 (3.07)
Cardiac disorders	Bradycardia	11	12.22 (6.74-22.13)	3.60 (1.81)
Vascular disorders	Shock*	11	30.55 (16.86-55.35)	4.92 (2.30)
Investigations	Oxygen Saturation Decreased	10	11.89 (6.38-22.18)	3.56 (1.70)
Skin and subcutaneous tissue disorders	Urticaria	9	3.47 (1.80-6.68)	1.78 (0.55)
Skin and subcutaneous tissue disorders	Erythema	9	2.68 (1.39-5.17)	1.41 (0.27)
Cardiac disorders	Tachycardia*	9	6.20 (3.21-11.94)	2.62 (1.10)
Musculoskeletal and connective tissue disorders	Rhabdomyolysis*	9	13.21 (6.85-25.46)	3.71 (1.65)
Cardiac disorders	Ventricular Fibrillation*	9	48.07 (24.93-92.69)	5.57 (2.15)
Injury, poisoning and procedural complications	Medication Error*	9	9.88 (5.12-19.04)	3.29 (1.46)
Injury, poisoning and procedural complications	Incorrect Dose Administered*	9	2.90 (1.50-5.58)	1.53 (0.36)
Investigations	Blood Pressure Decreased	8	7.37 (3.67-14.77)	2.87 (1.14)
Respiratory, thoracic and mediastinal disorders	Hypoxia	8	14.43 (7.19-28.93)	3.84 (1.56)
Respiratory, thoracic and mediastinal disorders	Respiratory Depression	8	38.96 (19.42-78.14)	5.27 (1.93)
Injury, poisoning and procedural complications	Delayed Recovery From Anaesthesia	7	473.12 (224.19-998.46)	8.86 (1.95)
Vascular disorders	Circulatory Collapse*	7	23.78 (11.31-50.03)	4.56 (1.60)
General disorders and administration site conditions	Drug Interaction	7	2.67 (1.27-5.61)	1.41 (0.11)
Cardiac disorders	Cardio-Respiratory Arrest*	7	9.56 (4.55-20.12)	3.25 (1.18)
Cardiac disorders	Sinus Tachycardia*	6	25.28 (11.33-56.43)	4.65 (1.40)
Musculoskeletal and connective tissue disorders	Muscle Twitching*	6	15.37 (6.89-34.30)	3.93 (1.23)
Respiratory, thoracic and mediastinal disorders	Respiratory Failure	6	4.92 (2.20-10.97)	2.29 (0.56)
Vascular disorders	Flushing	6	3.39 (1.52-7.56)	1.75 (0.24)
Injury, poisoning and procedural complications	Neuromuscular Block Prolonged	6	939.84 (418.11-2112.63)	9.84 (1.69)
Hepatobiliary disorders	Hepatocellular Injury*	6	23.77 (10.65-53.04)	4.56 (1.39)
General disorders and administration site conditions	Drug Effect Prolonged	6	553.25 (246.87-1239.86)	9.09 (1.69)
Skin and subcutaneous tissue disorders	Angioedema	5	6.99 (2.90-16.83)	2.80 (0.62)
Vascular disorders	Cyanosis*	5	18.83 (7.82-45.34)	4.23 (1.06)
Respiratory, thoracic and mediastinal disorders	Respiratory Distress	5	10.83 (4.50-26.09)	3.43 (0.85)
Nervous system disorders	Paralysis	5	20.85 (8.66-50.22)	4.37 (1.09)
Psychiatric disorders	Delirium*	4	7.34 (2.75-19.59)	2.87 (0.40)
Injury, poisoning and procedural complications	Post Procedural Haemorrhage*	4	20.02 (7.50-53.45)	4.32 (0.76)
Cardiac disorders	Supraventricular Tachycardia*	4	24.69 (9.24-65.92)	4.62 (0.81)
Respiratory, thoracic and mediastinal disorders	Tachypnoea*	4	18.67 (6.99-49.84)	4.22 (0.75)
Respiratory, thoracic and mediastinal disorders	Hypercapnia*	4	83.16 (31.13-222.20)	6.37 (0.96)
Hepatobiliary disorders	Mixed Liver Injury*	4	111.73 (41.81-298.62)	6.80 (0.98)
Respiratory, thoracic and mediastinal disorders	Pulmonary Oedema*	4	5.34 (2.00-14.27)	2.41 (0.22)
Respiratory, thoracic and mediastinal disorders	Acute Pulmonary Oedema*	3	31.31 (10.08-97.28)	4.96 (0.42)
Injury, poisoning and procedural complications	Anaesthetic Complication	3	67.23 (21.63-208.95)	6.06 (0.49)
Cardiac disorders	Acute Coronary Syndrome*	3	20.38 (6.56-63.32)	4.34 (0.36)
Investigations	Blood Bilirubin Increased*	3	6.49 (2.09-20.16)	2.69 (0.00)
Investigations	Skin Test Positive	3	186.24 (59.84-579.67)	7.53 (0.53)
Cardiac disorders	Myocardial Ischaemia*	3	14.27 (4.59-44.34)	3.83 (0.28)
Injury, poisoning and procedural complications	Circumstance Or Information Capable Of Leading To Medication Error*	3	6.55 (2.11-20.33)	2.71 (0.01)
Cardiac disorders	Ventricular Tachycardia*	3	10.80 (3.48-33.55)	3.43 (0.20)
Cardiac disorders	Sinus Bradycardia	3	18.35 (5.91-57.02)	4.19 (0.33)
Product issues	Product Measured Potency Issue	3	164.87 (52.98-513.03)	7.36 (0.53)
Eye disorders	Pupil Fixed*	3	96.33 (30.98-299.52)	6.58 (0.51)
General disorders and administration site conditions	Tachyphylaxis*	3	504.55 (161.53-1575.96)	8.96 (0.54)
Cardiac disorders	Cardiogenic Shock*	3	13.89 (4.47-43.14)	3.79 (0.27)
Cardiac disorders	Pulseless Electrical Activity*	3	45.57 (14.67-141.62)	5.50 (0.46)
Injury, poisoning and procedural complications	Product Label Confusion*	3	36.81 (11.85-114.38)	5.20 (0.44)
Injury, poisoning and procedural complications	Wrong Dose*	3	87.71 (28.21-272.68)	6.45 (0.50)
General disorders and administration site conditions	Multiple Organ Dysfunction Syndrome*	3	7.78 (2.50-24.15)	2.95 (0.08)
Skin and subcutaneous tissue disorders	Generalised Erythema	3	26.39 (8.50-82.00)	4.72 (0.40)
Rocuronium
SOC	PT	N	ROR (95% CI)	IC (IC-2SD)
Immune system disorders	Anaphylactic Reaction	530	92.33 (84.48-100.91)	6.41 (6.06)
General disorders and administration site conditions	Drug Ineffective	514	3.37 (3.08-3.68)	1.68 (1.54)
Immune system disorders	Anaphylactic Shock	296	104.72 (93.15-117.73)	6.63 (6.05)
Cardiac disorders	Cardiac Arrest*	281	27.71 (24.59-31.23)	4.73 (4.43)
Vascular disorders	Hypotension	259	10.83 (9.57-12.26)	3.39 (3.15)
Respiratory, thoracic and mediastinal disorders	Bronchospasm	185	106.40 (91.85-123.25)	6.68 (5.83)
Injury, poisoning and procedural complications	Neuromuscular Block Prolonged	139	5024.88 (4031.76-6262.62)	11.47 (6.77)
Cardiac disorders	Tachycardia	130	12.09 (10.16-14.38)	3.57 (3.20)
Cardiac disorders	Bradycardia*	124	18.57 (15.55-22.18)	4.19 (3.74)
Skin and subcutaneous tissue disorders	Urticaria	118	6.12 (5.11-7.35)	2.59 (2.27)
Vascular disorders	Circulatory Collapse	105	48.37 (39.87-58.69)	5.57 (4.76)
Investigations	Oxygen Saturation Decreased	87	13.89 (11.24-17.16)	3.78 (3.27)
Skin and subcutaneous tissue disorders	Rash	85	1.68 (1.36-2.08)	0.74 (0.42)
Investigations	Blood Pressure Decreased	74	9.14 (7.27-11.50)	3.18 (2.70)
General disorders and administration site conditions	Drug Effect Decreased	72	9.06 (7.19-11.43)	3.17 (2.68)
Skin and subcutaneous tissue disorders	Erythema	69	2.75 (2.17-3.49)	1.45 (1.07)
Respiratory, thoracic and mediastinal disorders	Hypoxia	68	16.45 (12.96-20.90)	4.02 (3.39)
Respiratory, thoracic and mediastinal disorders	Respiratory Arrest	61	16.43 (12.77-21.15)	4.02 (3.34)
Product issues	Product Quality Issue*	55	3.04 (2.33-3.96)	1.59 (1.16)
Cardiac disorders	Cardio-Respiratory Arrest*	51	9.33 (7.08-12.29)	3.21 (2.60)
Immune system disorders	Drug Hypersensitivity	49	1.96 (1.48-2.59)	0.97 (0.53)
Nervous system disorders	Paralysis	48	26.91 (20.25-35.76)	4.74 (3.71)
Injury, poisoning and procedural complications	Endotracheal Intubation Complication	45	655.65 (482.38-891.16)	9.21 (4.97)
Injury, poisoning and procedural complications	Anaesthetic Complication	45	137.85 (102.53-185.35)	7.07 (4.68)
Injury, poisoning and procedural complications	Recurrence Of Neuromuscular Blockade	45	3410.89 (2381.51-4885.19)	11.14 (5.00)
Skin and subcutaneous tissue disorders	Angioedema	42	7.87 (5.81-10.66)	2.97 (2.31)
Respiratory, thoracic and mediastinal disorders	Hypoventilation	40	94.15 (68.85-128.74)	6.53 (4.38)
General disorders and administration site conditions	Therapeutic Product Effect Decreased	39	8.60 (6.28-11.79)	3.10 (2.39)
Musculoskeletal and connective tissue disorders	Muscle Twitching*	37	12.68 (9.18-17.53)	3.66 (2.80)
Injury, poisoning and procedural complications	Delayed Recovery From Anaesthesia	36	337.82 (241.53-472.51)	8.32 (4.57)
General disorders and administration site conditions	Drug Interaction	36	1.83 (1.32-2.54)	0.87 (0.36)
Cardiac disorders	Pulseless Electrical Activity*	36	74.01 (53.25-102.87)	6.19 (4.15)
General disorders and administration site conditions	Drug Effect Prolonged	32	413.61 (289.24-591.47)	8.60 (4.41)
Respiratory, thoracic and mediastinal disorders	Respiratory Failure	31	3.39 (2.38-4.83)	1.76 (1.14)
Respiratory, thoracic and mediastinal disorders	Respiratory Depression	30	19.50 (13.62-27.93)	4.28 (3.08)
Injury, poisoning and procedural complications	Airway Complication Of Anaesthesia	30	1134.67 (770.16-1671.69)	9.92 (4.35)
General disorders and administration site conditions	Drug Effect Incomplete	30	5.57 (3.89-7.97)	2.47 (1.75)
Nervous system disorders	Neuromuscular Blockade	29	1212.50 (815.99-1801.69)	10.00 (4.30)
General disorders and administration site conditions	Hyperthermia Malignant	29	163.22 (112.85-236.07)	7.31 (4.13)
Respiratory, thoracic and mediastinal disorders	Apnoea	28	27.74 (19.13-40.24)	4.78 (3.31)
Immune system disorders	Anaphylactoid Reaction	28	54.72 (37.70-79.42)	5.76 (3.72)
Musculoskeletal and connective tissue disorders	Rhabdomyolysis*	27	5.27 (3.61-7.70)	2.39 (1.64)
Respiratory, thoracic and mediastinal disorders	Pulmonary Oedema*	23	4.11 (2.73-6.19)	2.03 (1.27)
Cardiac disorders	Ventricular Fibrillation*	23	16.36 (10.86-24.64)	4.02 (2.72)
Vascular disorders	Flushing	23	1.73 (1.15-2.61)	0.79 (0.16)
Injury, poisoning and procedural complications	Procedural Complication*	23	22.52 (14.94-33.93)	4.48 (2.97)
Cardiac disorders	Kounis Syndrome*	22	90.10 (59.13-137.31)	6.47 (3.60)
Respiratory, thoracic and mediastinal disorders	Respiratory Disorder	22	6.09 (4.01-9.26)	2.60 (1.71)
Respiratory, thoracic and mediastinal disorders	Respiratory Distress	21	6.08 (3.96-9.33)	2.60 (1.68)
Surgical and medical procedures	Endotracheal Intubation	21	64.77 (42.12-99.61)	6.00 (3.43)
Respiratory, thoracic and mediastinal disorders	Wheezing	21	3.24 (2.11-4.97)	1.69 (0.94)
Product issues	Product Complaint*	20	8.49 (5.47-13.18)	3.08 (2.01)
Nervous system disorders	Hypotonia*	19	14.87 (9.47-23.33)	3.89 (2.48)
Injury, poisoning and procedural complications	Medication Error*	19	2.77 (1.77-4.35)	1.47 (0.70)
Vascular disorders	Shock	19	7.00 (4.46-10.98)	2.80 (1.78)
Skin and subcutaneous tissue disorders	Generalised Erythema	19	22.41 (14.28-35.18)	4.48 (2.78)
Investigations	Skin Test Positive	17	143.53 (88.73-232.18)	7.13 (3.32)
Immune system disorders	Type I Hypersensitivity	17	46.10 (28.60-74.32)	5.51 (3.03)
Nervous system disorders	Unresponsive To Stimuli	17	5.40 (3.35-8.69)	2.43 (1.43)
Investigations	Electrocardiogram St Segment Elevation*	17	39.44 (24.47-63.56)	5.29 (2.97)
Cardiac disorders	Ventricular Tachycardia	17	8.19 (5.09-13.18)	3.03 (1.86)
Product issues	Product Measured Potency Issue	17	126.80 (78.43-205.00)	6.96 (3.30)
Injury, poisoning and procedural complications	Maternal Exposure During Pregnancy*	17	1.81 (1.12-2.91)	0.85 (0.11)
Injury, poisoning and procedural complications	Wrong Drug Administered*	17	12.80 (7.95-20.61)	3.67 (2.27)
Cardiac disorders	Sinus Tachycardia	16	8.99 (5.50-14.69)	3.16 (1.91)
Vascular disorders	Haemodynamic Instability*	16	18.52 (11.33-30.27)	4.20 (2.48)
Respiratory, thoracic and mediastinal disorders	Laryngospasm*	15	43.44 (26.13-72.21)	5.43 (2.84)
Injury, poisoning and procedural complications	Exposure During Pregnancy*	15	2.10 (1.27-3.49)	1.07 (0.25)
General disorders and administration site conditions	Therapeutic Response Decreased	15	2.12 (1.28-3.52)	1.08 (0.26)
Cardiac disorders	Stress Cardiomyopathy*	15	23.56 (14.18-39.13)	4.55 (2.56)
Skin and subcutaneous tissue disorders	Rash Generalised	15	3.88 (2.34-6.45)	1.95 (0.99)
Pregnancy, puerperium and perinatal conditions	Premature Baby*	14	3.67 (2.17-6.20)	1.87 (0.89)
Injury, poisoning and procedural complications	Procedural Hypotension	14	121.20 (71.41-205.71)	6.89 (2.99)
Respiratory, thoracic and mediastinal disorders	Obstructive Airways Disorder*	13	10.10 (5.86-17.41)	3.33 (1.84)
Eye disorders	Eyelid Oedema	13	8.20 (4.76-14.14)	3.03 (1.66)
Injury, poisoning and procedural complications	Post Procedural Complication	13	5.34 (3.10-9.21)	2.42 (1.25)
Nervous system disorders	Coma*	13	2.19 (1.27-3.77)	1.13 (0.24)
Respiratory, thoracic and mediastinal disorders	Laryngeal Oedema*	13	16.95 (9.83-29.23)	4.08 (2.21)
Investigations	Airway Peak Pressure Increased*	13	949.15 (530.80-1697.23)	9.70 (2.96)
General disorders and administration site conditions	Drug Effect Increased	13	27.69 (16.05-47.77)	4.78 (2.48)
Injury, poisoning and procedural complications	Anaesthetic Complication Pulmonary	12	1389.55 (746.01-2588.24)	10.17 (2.81)
Nervous system disorders	Dyskinesia*	12	2.37 (1.34-4.17)	1.24 (0.30)
Vascular disorders	Cyanosis*	12	6.03 (3.42-10.62)	2.59 (1.32)
General disorders and administration site conditions	Hypothermia*	12	9.61 (5.45-16.93)	3.26 (1.73)
Investigations	Electrocardiogram St Segment Depression*	12	41.08 (23.28-72.49)	5.35 (2.52)
General disorders and administration site conditions	Face Oedema	12	5.61 (3.18-9.88)	2.48 (1.25)
Surgical and medical procedures	Caesarean Section*	12	7.60 (4.31-13.39)	2.92 (1.53)
General disorders and administration site conditions	Drug Effect Delayed	12	17.79 (10.09-31.36)	4.15 (2.15)
Skin and subcutaneous tissue disorders	Dermatitis Allergic	11	7.84 (4.34-14.16)	2.97 (1.48)
Injury, poisoning and procedural complications	Maternal Exposure During Delivery*	11	128.91 (70.96-234.20)	6.98 (2.62)
Gastrointestinal disorders	Tongue Oedema*	11	22.78 (12.60-41.20)	4.50 (2.18)
Investigations	Allergy Test Positive	11	271.57 (148.56-496.43)	8.03 (2.67)
Nervous system disorders	Altered State Of Consciousness*	10	4.01 (2.16-7.45)	2.00 (0.78)
Respiratory, thoracic and mediastinal disorders	Atelectasis*	10	8.10 (4.36-15.07)	3.02 (1.43)
Nervous system disorders	Depressed Level Of Consciousness*	10	2.02 (1.09-3.76)	1.01 (0.02)
Metabolism and nutrition disorders	Hyperkalaemia*	10	2.35 (1.26-4.37)	1.23 (0.19)
General disorders and administration site conditions	Therapy Non-Responder	10	2.17 (1.17-4.04)	1.12 (0.10)
Injury, poisoning and procedural complications	Wrong Product Administered*	10	14.69 (7.90-27.34)	3.87 (1.84)
Injury, poisoning and procedural complications	Product Packaging Confusion*	10	34.05 (18.28-63.40)	5.08 (2.21)
Cardiac disorders	Cardiogenic Shock*	10	6.19 (3.33-11.50)	2.63 (1.20)
Injury, poisoning and procedural complications	Product Label Confusion*	10	16.41 (8.82-30.54)	4.03 (1.90)
Metabolism and nutrition disorders	Metabolic Acidosis*	9	2.39 (1.24-4.60)	1.26 (0.15)
Nervous system disorders	Brain Injury*	9	7.43 (3.86-14.29)	2.89 (1.26)
Injury, poisoning and procedural complications	Product Administration Error*	9	4.45 (2.32-8.57)	2.15 (0.81)
Surgical and medical procedures	Resuscitation	9	42.07 (21.84-81.06)	5.38 (2.12)
Gastrointestinal disorders	Swollen Tongue*	9	2.27 (1.18-4.36)	1.18 (0.10)
Injury, poisoning and procedural complications	Unwanted Awareness During Anaesthesia	9	213.50 (109.90-414.75)	7.69 (2.33)
General disorders and administration site conditions	No Therapeutic Response	9	4.94 (2.57-9.51)	2.30 (0.91)
Respiratory, thoracic and mediastinal disorders	Aspiration*	8	6.23 (3.12-12.47)	2.64 (1.01)
Vascular disorders	Pallor*	8	2.31 (1.15-4.62)	1.21 (0.05)
Investigations	Tryptase Increased*	8	120.13 (59.69-241.80)	6.88 (2.10)
Investigations	Pulse Absent*	8	12.81 (6.40-25.64)	3.68 (1.50)
Injury, poisoning and procedural complications	Incorrect Route Of Product Administration*	8	4.77 (2.38-9.54)	2.25 (0.78)
Investigations	Spirometry Abnormal*	8	177.23 (87.80-357.76)	7.43 (2.13)
Vascular disorders	Vasodilatation*	8	25.21 (12.59-50.50)	4.65 (1.81)
General disorders and administration site conditions	Therapeutic Response Shortened	8	3.23 (1.62-6.47)	1.69 (0.41)
Investigations	Blood Pressure Systolic Decreased	7	12.75 (6.07-26.78)	3.67 (1.35)
Injury, poisoning and procedural complications	Post Procedural Haemorrhage*	7	4.67 (2.23-9.81)	2.22 (0.66)
Surgical and medical procedures	Mechanical Ventilation	7	28.15 (13.39-59.16)	4.81 (1.65)
Cardiac disorders	Arteriospasm Coronary*	7	15.23 (7.25-31.99)	3.92 (1.43)
Nervous system disorders	Autonomic Nervous System Imbalance*	7	21.36 (10.17-44.88)	4.41 (1.57)
Respiratory, thoracic and mediastinal disorders	Respiratory Acidosis*	7	15.00 (7.14-31.50)	3.90 (1.42)
General disorders and administration site conditions	Drug Effect Less Than Expected	7	8.73 (4.16-18.32)	3.12 (1.13)
Vascular disorders	Hypertensive Crisis*	7	4.96 (2.36-10.42)	2.31 (0.71)
General disorders and administration site conditions	Therapeutic Response Prolonged	7	661.71 (304.30-1438.90)	9.23 (1.91)
Musculoskeletal and connective tissue disorders	Muscle Rigidity*	7	4.79 (2.28-10.05)	2.26 (0.68)
General disorders and administration site conditions	Therapeutic Product Effect Prolonged	7	214.53 (101.04-455.47)	7.70 (1.91)
Surgical and medical procedures	Neuromuscular Blocking Therapy	7	3915.14 (1540.96-9947.21)	11.27 (1.79)
Respiratory, thoracic and mediastinal disorders	Hypocapnia*	7	134.23 (63.50-283.75)	7.04 (1.89)
Nervous system disorders	Myasthenic Syndrome	7	92.30 (43.76-194.67)	6.51 (1.86)
Injury, poisoning and procedural complications	Incorrect Product Storage*	7	3.58 (1.70-7.51)	1.84 (0.41)
Respiratory, thoracic and mediastinal disorders	Acute Respiratory Distress Syndrome	6	2.74 (1.23-6.11)	1.46 (0.04)
Pregnancy, puerperium and perinatal conditions	Low Birth Weight Baby*	6	6.20 (2.78-13.81)	2.63 (0.74)
Cardiac disorders	Supraventricular Tachycardia	6	4.94 (2.22-11.00)	2.30 (0.57)
Cardiac disorders	Myocardial Ischaemia*	6	3.81 (1.71-8.49)	1.93 (0.35)
Metabolism and nutrition disorders	Acidosis*	6	6.22 (2.79-13.85)	2.63 (0.74)
Investigations	Allergy Test Negative	6	402.65 (176.61-917.99)	8.57 (1.66)
Respiratory, thoracic and mediastinal disorders	Bronchial Obstruction*	6	32.84 (14.72-73.27)	5.03 (1.47)
General disorders and administration site conditions	Infusion Site Extravasation*	6	7.71 (3.46-17.18)	2.94 (0.88)
Nervous system disorders	Hypoxic-Ischaemic Encephalopathy*	6	18.49 (8.30-41.23)	4.20 (1.31)
Injury, poisoning and procedural complications	Product Appearance Confusion*	6	56.71 (25.38-126.70)	5.81 (1.56)
General disorders and administration site conditions	Therapeutic Product Ineffective	6	12.12 (5.44-27.00)	3.60 (1.13)
Eye disorders	Mydriasis	6	3.79 (1.70-8.44)	1.92 (0.35)
Investigations	Cardiac Output Decreased*	6	54.71 (24.49-122.21)	5.76 (1.56)
General disorders and administration site conditions	Therapeutic Product Effect Increased	6	48.80 (21.86-108.99)	5.60 (1.54)
Nervous system disorders	Anticholinergic Syndrome*	5	28.50 (11.84-68.63)	4.83 (1.17)
Cardiac disorders	Atrioventricular Block Complete*	5	6.10 (2.54-14.66)	2.61 (0.54)
Gastrointestinal disorders	Lip Oedema	5	9.44 (3.93-22.71)	3.24 (0.79)
Injury, poisoning and procedural complications	Maternal Drugs Affecting Foetus*	5	4.50 (1.87-10.83)	2.17 (0.33)
Respiratory, thoracic and mediastinal disorders	Respiration Abnormal	5	6.46 (2.69-15.53)	2.69 (0.58)
Respiratory, thoracic and mediastinal disorders	Vocal Cord Disorder*	5	20.00 (8.31-48.14)	4.32 (1.08)
General disorders and administration site conditions	Extravasation*	5	9.33 (3.88-22.43)	3.22 (0.79)
Cardiac disorders	Ventricular Hypokinesia*	5	12.08 (5.02-29.06)	3.59 (0.90)
Eye disorders	Periorbital Oedema	5	7.81 (3.25-18.79)	2.96 (0.69)
Respiratory, thoracic and mediastinal disorders	Tachypnoea*	5	3.11 (1.29-7.48)	1.64 (0.02)
Investigations	Oxygen Saturation Abnormal	5	16.72 (6.95-40.22)	4.06 (1.03)
Nervous system disorders	Muscle Contractions Involuntary*	5	11.01 (4.58-26.49)	3.46 (0.86)
Investigations	Electrocardiogram St-T Change*	5	50.37 (20.89-121.46)	5.64 (1.26)
Respiratory, thoracic and mediastinal disorders	Respiratory Muscle Weakness	5	145.87 (60.12-353.89)	7.16 (1.34)
Investigations	Troponin Increased*	5	5.96 (2.48-14.32)	2.57 (0.53)
Respiratory, thoracic and mediastinal disorders	Neonatal Respiratory Distress Syndrome*	5	10.47 (4.35-25.17)	3.38 (0.84)
Respiratory, thoracic and mediastinal disorders	Respiratory Paralysis	5	254.16 (104.03-620.94)	7.94 (1.35)
Respiratory, thoracic and mediastinal disorders	Upper Airway Obstruction*	5	44.67 (18.53-107.67)	5.47 (1.25)
Eye disorders	Pupil Fixed	5	21.45 (8.91-51.62)	4.42 (1.10)
General disorders and administration site conditions	Brain Death*	5	12.97 (5.39-31.20)	3.69 (0.93)
Injury, poisoning and procedural complications	Poor Quality Drug Administered*	5	5.19 (2.16-12.48)	2.37 (0.43)
Cardiac disorders	Electromechanical Dissociation*	5	40.62 (16.86-97.87)	5.33 (1.23)
Injury, poisoning and procedural complications	Anaesthetic Complication Neurological	4	54.77 (20.47-146.55)	5.76 (0.92)
Investigations	Blood Immunoglobulin E Increased*	4	14.56 (5.46-38.85)	3.86 (0.68)
Cardiac disorders	Cardiac Failure Acute*	4	5.20 (1.95-13.86)	2.38 (0.21)
Investigations	Electroencephalogram Abnormal*	4	9.64 (3.61-25.71)	3.27 (0.53)
Musculoskeletal and connective tissue disorders	Tenosynovitis*	4	11.72 (4.39-31.26)	3.55 (0.61)
Congenital, familial and genetic disorders	Porphyria Acute	4	46.83 (17.51-125.25)	5.54 (0.91)
Cardiac disorders	Atrioventricular Block Second Degree*	4	10.25 (3.84-27.33)	3.35 (0.55)
Respiratory, thoracic and mediastinal disorders	Increased Bronchial Secretion*	4	15.83 (5.93-42.24)	3.98 (0.70)
Skin and subcutaneous tissue disorders	Livedo Reticularis*	4	15.70 (5.88-41.90)	3.97 (0.70)
Musculoskeletal and connective tissue disorders	Finger Deformity	4	7.36 (2.76-19.63)	2.88 (0.40)
Respiratory, thoracic and mediastinal disorders	Hypercapnia*	4	11.08 (4.16-29.56)	3.47 (0.58)
Respiratory, thoracic and mediastinal disorders	Epiglottic Oedema*	4	123.10 (45.78-331.03)	6.92 (0.97)
Immune system disorders	Anaphylactoid Shock	4	63.14 (23.58-169.06)	5.97 (0.93)
Injury, poisoning and procedural complications	Poor Quality Product Administered*	4	4.64 (1.74-12.37)	2.21 (0.13)
Cardiac disorders	Supraventricular Extrasystoles*	4	9.04 (3.39-24.12)	3.17 (0.50)
Respiratory, thoracic and mediastinal disorders	Neonatal Hypoxia*	4	39.52 (14.79-105.64)	5.30 (0.89)
Musculoskeletal and connective tissue disorders	Trismus*	4	6.30 (2.36-16.80)	2.65 (0.32)
Surgical and medical procedures	Wrist Surgery	4	38.61 (14.45-103.20)	5.26 (0.88)
Injury, poisoning and procedural complications	Premature Recovery From Anaesthesia	4	925.37 (325.24-2632.92)	9.67 (0.93)
Endocrine disorders	Thyrotoxic Crisis*	4	35.54 (13.30-94.98)	5.14 (0.87)
Surgical and medical procedures	Limb Operation	4	7.83 (2.93-20.87)	2.97 (0.43)
Investigations	Carbon Dioxide Decreased*	3	22.38 (7.20-69.55)	4.48 (0.37)
Respiratory, thoracic and mediastinal disorders	Neonatal Asphyxia*	3	33.43 (10.75-103.97)	5.06 (0.43)
Immune system disorders	Type Iii Immune Complex Mediated Reaction*	3	48.26 (15.50-150.28)	5.58 (0.46)
Nervous system disorders	Apallic Syndrome*	3	30.17 (9.70-93.81)	4.91 (0.42)
Cardiac disorders	Hypersensitivity Myocarditis*	3	234.00 (73.99-740.06)	7.82 (0.51)
Investigations	Apgar Score Low*	3	17.24 (5.55-53.56)	4.10 (0.32)
Nervous system disorders	Postresuscitation Encephalopathy*	3	346.97 (108.69-1107.61)	8.37 (0.50)
Respiratory, thoracic and mediastinal disorders	Vocal Cord Dysfunction*	3	53.81 (17.27-167.63)	5.74 (0.47)
Injury, poisoning and procedural complications	Postoperative Respiratory Failure	3	242.46 (76.61-767.34)	7.87 (0.51)
Respiratory, thoracic and mediastinal disorders	Diaphragmatic Paralysis	3	40.82 (13.12-127.03)	5.34 (0.45)
Respiratory, thoracic and mediastinal disorders	Respiratory Tract Oedema*	3	36.26 (11.66-112.80)	5.17 (0.44)
Neoplasms benign, malignant and unspecified (incl cysts and polyps)	Phaeochromocytoma	3	35.74 (11.49-111.19)	5.15 (0.43)
Eye disorders	Pupillary Reflex Impaired	3	13.20 (4.25-41.00)	3.72 (0.26)
Metabolism and nutrition disorders	Hyperlactacidaemia*	3	10.43 (3.36-32.37)	3.38 (0.19)
Respiratory, thoracic and mediastinal disorders	Lung Perforation*	3	78.30 (25.08-244.45)	6.27 (0.49)
Investigations	Neurological Examination Abnormal*	3	47.80 (15.35-148.84)	5.57 (0.46)
Blood and lymphatic system disorders	Mast Cell Activation Syndrome*	3	34.58 (11.12-107.55)	5.10 (0.43)
Cardiac disorders	Cardiovascular Insufficiency*	3	14.15 (4.56-43.94)	3.82 (0.28)
Vascular disorders	Subclavian Artery Occlusion*	3	251.55 (79.42-796.72)	7.92 (0.51)
General disorders and administration site conditions	Unmasking Of Previously Unidentified Disease	3	26.69 (8.59-82.96)	4.73 (0.40)
Injury, poisoning and procedural complications	Surgical Procedure Repeated	3	30.96 (9.96-96.27)	4.95 (0.42)
Nervous system disorders	Cholinergic Syndrome*	3	38.77 (12.46-120.65)	5.27 (0.44)
Endocrine disorders	Diabetes Insipidus*	3	10.27 (3.31-31.87)	3.36 (0.18)
Cardiac disorders	Bradyarrhythmia*	3	14.49 (4.67-44.99)	3.85 (0.28)
Respiratory, thoracic and mediastinal disorders	Bronchial Secretion Retention*	3	21.32 (6.86-66.23)	4.41 (0.36)
Skin and subcutaneous tissue disorders	Piloerection*	3	23.05 (7.42-71.63)	4.52 (0.38)
Cardiac disorders	Bradycardia Neonatal*	3	18.55 (5.97-57.61)	4.21 (0.34)
Endocrine disorders	Carcinoid Crisis*	3	109.37 (34.94-342.32)	6.75 (0.50)
Injury, poisoning and procedural complications	Product Name Confusion*	3	22.74 (7.32-70.66)	4.50 (0.37)
Surgical and medical procedures	Intensive Care	3	23.54 (7.57-73.14)	4.55 (0.38)
Nervous system disorders	Intensive Care Unit Acquired Weakness*	3	73.45 (23.54-229.19)	6.18 (0.49)
Respiratory, thoracic and mediastinal disorders	Bronchostenosis*	3	45.63 (14.66-142.07)	5.50 (0.46)
Vascular disorders	Peripheral Circulatory Failure	3	54.54 (17.50-169.92)	5.76 (0.47)
Cardiac disorders	Systolic Anterior Motion Of Mitral Valve*	3	402.48 (125.51-1290.69)	8.57 (0.49)
Cardiac disorders	Coronary Artery Embolism*	3	80.50 (25.78-251.34)	6.31 (0.49)
Blood and lymphatic system disorders	Acquired Dysfibrinogenaemia*	3	5031.05 (1125.79-22483.37)	11.49 (0.23)
Respiratory, thoracic and mediastinal disorders	Sputum Increased*	3	13.20 (4.25-40.97)	3.72 (0.26)
Respiratory, thoracic and mediastinal disorders	Apnoea Neonatal*	3	81.81 (26.20-255.46)	6.34 (0.49)
Respiratory, thoracic and mediastinal disorders	Apparent Life Threatening Event	3	47.57 (15.28-148.14)	5.56 (0.46)
Vecuronium
SOC	PT	N	ROR (95% CI)	IC (IC-2SD)
General disorders and administration site conditions	Drug Ineffective	72	2.59 (2.04-3.28)	1.32 (0.95)
Cardiac disorders	Bradycardia*	28	23.45 (16.13-34.10)	4.52 (3.17)
Respiratory, thoracic and mediastinal disorders	Respiratory Arrest	27	41.02 (28.02-60.07)	5.33 (3.51)
Cardiac disorders	Cardiac Arrest*	27	14.54 (9.93-21.29)	3.83 (2.72)
Immune system disorders	Anaphylactic Shock	24	45.70 (30.51-68.45)	5.49 (3.44)
Injury, poisoning and procedural complications	Neuromuscular Block Prolonged	24	3007.63 (1977.99-4573.26)	11.42 (4.03)
Immune system disorders	Anaphylactic Reaction	23	20.88 (13.82-31.54)	4.36 (2.91)
Nervous system disorders	Paralysis	21	66.15 (42.97-101.84)	6.02 (3.43)
Injury, poisoning and procedural complications	Anaesthetic Complication	19	323.64 (205.38-510.00)	8.31 (3.58)
Vascular disorders	Hypotension	19	4.33 (2.76-6.82)	2.10 (1.23)
Injury, poisoning and procedural complications	Medication Error*	19	15.65 (9.95-24.61)	3.95 (2.51)
Cardiac disorders	Tachycardia	17	8.77 (5.43-14.15)	3.12 (1.92)
General disorders and administration site conditions	Drug Interaction	17	4.86 (3.01-7.85)	2.27 (1.30)
Injury, poisoning and procedural complications	Wrong Product Administered*	16	132.77 (81.03-217.54)	7.03 (3.22)
Injury, poisoning and procedural complications	Post Procedural Complication	15	34.75 (20.88-57.81)	5.10 (2.75)
Respiratory, thoracic and mediastinal disorders	Bronchospasm	15	46.81 (28.13-77.89)	5.53 (2.87)
Investigations	Blood Pressure Decreased	13	8.95 (5.18-15.46)	3.15 (1.73)
General disorders and administration site conditions	Hyperthermia Malignant*	13	405.23 (234.00-701.78)	8.63 (2.98)
Injury, poisoning and procedural complications	Wrong Drug Administered*	13	55.00 (31.84-95.02)	5.77 (2.72)
Injury, poisoning and procedural complications	Procedural Complication	12	65.83 (37.27-116.27)	6.03 (2.65)
General disorders and administration site conditions	Drug Effect Decreased	12	8.41 (4.77-14.86)	3.06 (1.61)
Cardiac disorders	Ventricular Fibrillation*	10	39.80 (21.36-74.17)	5.30 (2.26)
Nervous system disorders	Hypotonia*	9	39.41 (20.45-75.94)	5.29 (2.11)
Musculoskeletal and connective tissue disorders	Muscle Twitching*	9	17.22 (8.94-33.18)	4.10 (1.80)
Respiratory, thoracic and mediastinal disorders	Respiratory Failure	9	5.51 (2.86-10.61)	2.45 (1.00)
Investigations	Oxygen Saturation Decreased	9	7.96 (4.13-15.34)	2.98 (1.31)
Injury, poisoning and procedural complications	Delayed Recovery From Anaesthesia	8	403.63 (200.69-811.79)	8.63 (2.17)
Respiratory, thoracic and mediastinal disorders	Hypoxia	8	10.74 (5.36-21.53)	3.42 (1.40)
Injury, poisoning and procedural complications	Endotracheal Intubation Complication	8	602.22 (298.89-1213.39)	9.20 (2.18)
Vascular disorders	Circulatory Collapse	8	20.26 (10.11-40.61)	4.33 (1.72)
Vascular disorders	Cyanosis*	8	22.51 (11.23-45.11)	4.48 (1.76)
Musculoskeletal and connective tissue disorders	Myopathy	8	42.31 (21.11-84.81)	5.39 (1.95)
Metabolism and nutrition disorders	Hyperkalaemia*	8	10.54 (5.26-21.12)	3.39 (1.39)
Investigations	Blood Creatine Phosphokinase Increased*	7	10.20 (4.85-21.45)	3.34 (1.22)
Nervous system disorders	Neuromuscular Blockade	7	1438.67 (675.01-3066.30)	10.43 (1.95)
Cardiac disorders	Ventricular Tachycardia	7	18.85 (8.97-39.63)	4.23 (1.52)
Musculoskeletal and connective tissue disorders	Rhabdomyolysis*	7	7.64 (3.63-16.05)	2.93 (1.03)
Hepatobiliary disorders	Hepatic Function Abnormal*	6	7.78 (3.49-17.36)	2.95 (0.89)
Metabolism and nutrition disorders	Metabolic Acidosis*	6	8.92 (4.00-19.89)	3.15 (0.97)
Investigations	Aspartate Aminotransferase Increased*	6	4.99 (2.24-11.12)	2.31 (0.57)
Investigations	Alanine Aminotransferase Increased*	6	4.32 (1.94-9.63)	2.11 (0.45)
Injury, poisoning and procedural complications	Wrong Patient Received Product	6	122.55 (54.89-273.63)	6.93 (1.64)
Metabolism and nutrition disorders	Acidosis*	6	34.81 (15.60-77.65)	5.11 (1.48)
Injury, poisoning and procedural complications	Airway Complication Of Anaesthesia	6	1116.32 (494.75-2518.77)	10.08 (1.69)
Nervous system disorders	Quadriplegia	6	132.33 (59.26-295.50)	7.04 (1.65)
Investigations	Heart Rate Increased	6	2.77 (1.24-6.17)	1.46 (0.05)
Nervous system disorders	Unresponsive To Stimuli	6	10.65 (4.77-23.74)	3.41 (1.07)
Cardiac disorders	Cardio-Respiratory Arrest*	6	6.10 (2.74-13.61)	2.60 (0.72)
Investigations	Blood Lactate Dehydrogenase Increased*	5	13.19 (5.48-31.74)	3.72 (0.94)
Immune system disorders	Anaphylactoid Reaction	5	54.16 (22.49-130.41)	5.75 (1.28)
Injury, poisoning and procedural complications	Product Storage Error*	5	3.64 (1.51-8.77)	1.86 (0.16)
Cardiac disorders	Ventricular Extrasystoles*	5	20.69 (8.60-49.80)	4.36 (1.09)
Respiratory, thoracic and mediastinal disorders	Sleep Apnoea Syndrome*	5	11.61 (4.82-27.94)	3.53 (0.89)
Immune system disorders	Anaphylactoid Shock	5	442.86 (183.08-1071.24)	8.77 (1.38)
Musculoskeletal and connective tissue disorders	Trismus*	5	44.11 (18.32-106.20)	5.46 (1.25)
Cardiac disorders	Cardiogenic Shock*	5	17.29 (7.18-41.62)	4.11 (1.04)
Injury, poisoning and procedural complications	Drug Dispensing Error*	5	12.28 (5.10-29.56)	3.61 (0.91)
Product issues	Pharmaceutical Product Complaint	5	7.19 (2.99-17.30)	2.84 (0.64)
Nervous system disorders	Altered State Of Consciousness*	4	8.96 (3.36-23.90)	3.16 (0.49)
Respiratory, thoracic and mediastinal disorders	Acute Pulmonary Oedema*	4	31.16 (11.67-83.18)	4.96 (0.85)
Nervous system disorders	Brain Injury*	4	18.44 (6.91-49.22)	4.20 (0.74)
Injury, poisoning and procedural complications	Anaesthetic Complication Neurological	4	306.34 (114.35-820.68)	8.24 (1.00)
Cardiac disorders	Atrioventricular Block Second Degree*	4	57.31 (21.46-153.04)	5.83 (0.93)
Ear and labyrinth disorders	Deafness Neurosensory*	4	60.06 (22.49-160.40)	5.90 (0.93)
Psychiatric disorders	Fear*	4	6.14 (2.30-16.37)	2.61 (0.30)
Investigations	Electrocardiogram St Segment Depression*	4	76.19 (28.53-203.51)	6.24 (0.95)
Respiratory, thoracic and mediastinal disorders	Pulmonary Oedema*	4	3.98 (1.49-10.63)	1.99 (0.02)
Injury, poisoning and procedural complications	Circumstance Or Information Capable Of Leading To Medication Error	4	6.51 (2.44-17.38)	2.70 (0.34)
Respiratory, thoracic and mediastinal disorders	Hypoventilation	4	51.76 (19.38-138.20)	5.69 (0.92)
Respiratory, thoracic and mediastinal disorders	Respiratory Disorder	4	6.17 (2.31-16.48)	2.62 (0.31)
Vascular disorders	Shock	4	8.22 (3.08-21.94)	3.04 (0.46)
Investigations	Po2 Decreased	4	137.84 (51.56-368.46)	7.10 (0.98)
Injury, poisoning and procedural complications	Product Packaging Confusion*	4	75.88 (28.41-202.69)	6.24 (0.95)
Injury, poisoning and procedural complications	Product Dispensing Error*	4	10.31 (3.86-27.53)	3.36 (0.55)
Nervous system disorders	Brain Oedema*	4	14.39 (5.39-38.41)	3.84 (0.67)
General disorders and administration site conditions	No Therapeutic Response	4	12.28 (4.60-32.76)	3.61 (0.62)
General disorders and administration site conditions	Multi-Organ Failure*	4	8.50 (3.19-22.68)	3.08 (0.47)
Respiratory, thoracic and mediastinal disorders	Apnoea	3	16.50 (5.31-51.24)	4.04 (0.31)
Respiratory, thoracic and mediastinal disorders	Atelectasis	3	13.57 (4.37-42.13)	3.76 (0.27)
Investigations	Skin Test Positive	3	138.88 (44.64-432.07)	7.11 (0.52)
Respiratory, thoracic and mediastinal disorders	Respiratory Depression	3	10.83 (3.49-33.64)	3.43 (0.20)
Cardiac disorders	Sinus Tachycardia	3	9.40 (3.03-29.18)	3.23 (0.15)
Surgical and medical procedures	Dialysis	3	9.20 (2.96-28.56)	3.20 (0.15)
Respiratory, thoracic and mediastinal disorders	Laryngospasm	3	48.24 (15.53-149.87)	5.59 (0.47)
Respiratory, thoracic and mediastinal disorders	Bronchial Obstruction*	3	91.53 (29.44-284.56)	6.51 (0.51)
Surgical and medical procedures	Peritoneal Dialysis	3	147.05 (47.26-457.54)	7.19 (0.52)
Vascular disorders	Haemodynamic Instability*	3	19.33 (6.23-60.04)	4.27 (0.35)
General disorders and administration site conditions	Potentiating Drug Interaction	3	43.72 (14.07-135.82)	5.45 (0.46)
Product issues	Product Measured Potency Issue	3	122.94 (39.53-382.40)	6.93 (0.52)
Respiratory, thoracic and mediastinal disorders	Laryngeal Oedema	3	21.80 (7.02-67.69)	4.44 (0.37)
Injury, poisoning and procedural complications	Product Prescribing Error*	3	6.82 (2.20-21.18)	2.77 (0.03)
Injury, poisoning and procedural complications	Product Label Confusion*	3	27.45 (8.84-85.25)	4.77 (0.40)
Surgical and medical procedures	Haemodialysis	3	13.70 (4.41-42.53)	3.77 (0.27)
General disorders and administration site conditions	Drug Effect Prolonged	3	204.54 (65.68-636.95)	7.67 (0.53)
Cardiac disorders	Atrioventricular Block Third Degree*	3	1184.16 (374.73-3742.00)	10.16 (0.52)
Injury, poisoning and procedural complications	Drug Toxicity	3	8.16 (2.63-25.34)	3.03 (0.10)
*Adverse events that are not mentioned in the instructions
